# Supplementary material for: The Impact of a Phytobiotic Mixture on Broiler Chicken Health and Meat Safety
Source: Animals (Basel). 2023 Jun 30;13(13):2155. doi: 10.3390/ani13132155 (PMC10339978; doi:10.3390/ani13132155)
Supplement: Supplementary file 1 [file animals-13-02155-s001.zip]

Archive with 1 entries (1 files):
- animals-2296485-supplementary.pdf
